# Supplementary material for: Comparison of beamformer implementations for MEG source localization
Source: Neuroimage. 2020 Aug 1;216:116797. doi: 10.1016/j.neuroimage.2020.116797 (PMC7322560; doi:10.1016/j.neuroimage.2020.116797)
Supplement: Multimedia component 2 [file mmc2.xml]

<?xml version="1.0" encoding="utf-8" standalone="no"?>
<data>
  <datasets>
    <author>amit.jaiswal@megin.fi;amitjaiswal.elect@gmail.com</author>
    <type>1</type>
    <dataset>
      <name>Data and codes for the study: Comparison of beamformer implementations for MEG source localization</name>
      <caption />
      <description>This data is part of the study 'Comparison of beamformers implementations for MEG source localization'. The data includes 64 phantom datasets, 2 human datasets, and 50 simulated datasets. The data also include segmented MRI files from FreeSurfer for phantom and a human subject MRI. It also includes the used versions of the four beamforming packages (latest versions of MNE-Python, FieldTrip, SPM12(DAiSS), and Brainstorm).
</description>
      <filetype>
        <name />
      </filetype>
      <filesize />
      <source>0</source>
      <sourcename>Original Data</sourcename>
      <access>
        <type>1</type>
        <name>Data available in data repository</name>
        <reponame>Zenodo</reponame>
        <PersistentId>10.5281/zenodo.3233557</PersistentId>
        <deeplinkurl>https://zenodo.org/record/3233557</deeplinkurl>
      </access>
    </dataset>
  </datasets>
</data>
